# Supplementary material for: Establishment of a Duplex Quantitative PCR Assay for the Detection and Differentiation of African Swine Fever Virus Genotype I, Genotype II, and Genotype I/II Recombinants
Source: Viruses. 2026 Jun 17;18(6):677. doi: 10.3390/v18060677 (PMC13308273; doi:10.3390/v18060677)
Supplement: Supplementary file 1 [file viruses-18-00677-s001.zip]

Archive with 1 entries (1 files):
- Supplementary Table1~7.xlsx
