# Supplementary material for: Establishment of a Duplex Quantitative PCR Assay for the Detection and Differentiation of African Swine Fever Virus Genotype I, Genotype II, and Genotype I/II Recombinants
Source: Viruses. 2026 Jun 17;18(6):677. doi: 10.3390/v18060677 (PMC13308273; doi:10.3390/v18060677)
Supplement: Supplementary file 1 [file viruses-18-00677-s001.zip › Supplementary Table1~7.xlsx]

## Sheet: Table S1
Supplementary Table S1. Information on the reference strains used to evaluate the conservation of the primer and probe sequences in this study.
Genotype	No.	Strain name	Accession No.	No.	Strain name	Accession No.	No.	Strain name	Accession No.	No.	Strain name	Accession No.	No.	Strain name	Accession No.	No.	Strain name	Accession No.
Recombinant (I + II)	1	VNUA/rASFV/BG2/2023	PP810979.1	2	VNUA/rASFV/PT2/2023	PP810980.1	3	VNUA/rASFV/VP1/2023	PP810981.1	4	Pig/Henan/123014/2022	OQ504954.1	5	Inner Mongolia/DQDM/2022	OQ504955.1	6	Jiangsu/LG/2021	OQ504956.1
	7	rASF12-avac02	PQ010732.1	8	rASF1/2-avac03	PQ010733.1	9	rASF1/2-avac07	PQ010734.1	10	HK/DP/2024/KT-00117-2/16	PX277559.1	11	ASF/HD 231005	PX212717.1
I	1	NH/P68	NC_044943	2	L60	KM262844	3	Benin 97/1	AM712239	4	E75	NC_044958	5	19155_WB	OP312970	6	SD/DY-I/2021	MZ945537
	7	OURT 88/3	NC_044957	8	47/Ss/2008	KX354450	9	Pig/HeN/ZZ-P1/2021	MZ945536	10	141/Nu/1990	MN270974	11	Liv13_33_OmLF2	MN913970.1	12	Ghana2016_6	PQ202451.1
	13	Ghana2017_20	PQ202453.1	14	Ghana2017_19	PQ202452.1	15	Cameroon_2018_C-F3	OQ971722.1	16	Cameroon_2017_C-A2	OQ971725.1	17	Cameroon_2018_C02	OQ971726.1	18	Cameroon_2016_C5	OQ971724.1
	19	Cameroon_2016_C1	OQ971723.1	20	28784WB	ON260840.1	21	Ca1978_2	MW723480.1	22	Or_1984	MW800838.1	23	33262WB	ON260841.1	24	Nu1979	MW723481.1
	25	53706	MW736602.1	26	72912_WB	MW723498.1	27	49179_WB	MW736601.1	28	Nu1986	MW723482.1	29	23221	MW723494.1	30	15998	MW736604.1
	31	34403	MW736606.1	32	56140	MW736611.1	33	32516	MW736607.1	34	6396_WB	MW736609.1	35	44076	MW723500.1	36	72398_WB	MW723495.1
	37	113049_WB	MW736608.1	38	Nu1995_2	MW723489.1	39	74377	MW723496.1	40	22649	MW723497.1	41	98039	MW736599.1	42	51268	MW736605.1
	43	33747_WB	MW736613.1	44	Nu1990_1	MW723483.1	45	4996_WB	MW723492.1	46	22137	MW723499.1	47	Nu1991_7	MW723486.1	48	Nu1993_2	MW723488.1
	49	46830	MW723493.1	50	30322	MW736600.1	51	2019_WB	MW736598.1	52	Nu1991_2	MW723484.1	53	Or1993_1	MW723487.1	54	Nu1995_3	MW723490.1
	55	47039	MW736597.1	56	28928	MW736610.1	57	SS_1981	MW788409.1	58	63525_WB	MW736603.1	59	22943_2008	MW788406.1	60	Nu1991_3	MW723485.1
	61	Nu1995_4	MW723491.1	62	1537_WB	MW788405.1	63	25185_2008	MW788410.1	64	31208	MW736612.1	65	31479_2005	MW788407.1	66	35479_2014	MW788408.1
	67	24225_2002	MW788411.1	68	7303WB	ON260839.2	69	7212WB	ON260838.2	70	60_Nu_1997	MN270976.1	71	85_Ca_1985	MN270973.1	72	97_Ot_2012	MN270979.1
	73	139_Nu_1981	MN270971.1	74	140_Or_1985	MN270972.1	75	26_Ss_2004	MN270977.1	76	56_Ca_1978	MN270969.1	77	57_Ca_1979	MN270970.1	78	NHV	KM262845.1
	79	142_Nu_1995	MN270975.1	80	26544_OG10_from_Italy	KM102979.1	81	72407_Ss_2005	MN270978.1	82	BA71	KP055815.1	83	BA71V	NC_001659.2	84	Cameroon_2023_SBP30	PP592890.1
II	1	AQS-C-1-22	LC659087	2	Georgia2007	FR682468	3	ASFV-SY18	MH766894	4	Pig_HLJ_2018	MK333180	5		MN194591	6	Pol16_20186_o7	MG939583
	7	Belgium/Etalle/wb/2018	MK543947	8	Estonia 2014	LS478113	9	Stavropol_01_08	PQ672299.1	10	serotype_8_genotype_2	ON402789.1	11	Pol16_20540_o10	MG939585.1	12	Pol17_03029_C201	MG939587.1
	13	DB_LN_2018	MK333181.1	14	Pol17_04461_C210	MG939588.1	15	wild_boar_SNJ_2020	OL622042.1	16	Pol16_20538_o9	MG939584.1	17	Pol16_29413_o23	MG939586.1	18	Pol17_05838_C220	MG939589.1
	19	Kashino_04_13	KJ747406.1	20	Pig_Heilongjiang_HRB1_2020	MW656282.1	21	BEN-AACB2	PP552741.1	22	Ghana2021-49	OR371523.1	23	Ghana2021-81	OR371526.1	24	Ghana2021-87	OR371527.1
	25	Ghana2021-41	OR371522.1	26	Ghana2021-27	OR371520.1	27	Ghana2021-91	OR371528.1	28	Ghana2021-105	OR371518.1	29	Ghana2021-13	OR371519.1	30	Ghana2021-37	OR371521.1
	31	Ghana2021-57	OR371524.1	32	BEN-OPNB1	PP552742.1	33	ASFV_SL_4_2024	PV423385.1	34	ASFV_SL_22_2024	PV423386.1	35	Lv17_WB_Rie1-dGL	OR872426.1	36	Lv17_WB_Rie1-dEP153	PQ284532.1
	37	ASFV_HKWB2022SK-13869	PV400257.1	38	Lv17_WB_Rie1-dUK	PQ284533.1	39	ASFV_Lv17_WB_Rie1i	OR863252.1	40	ASFV_Lv17_WB_Rie1s	OR863253.1	41	43933_2712_PV_2023_Ita	PP050542.1	42	Lv17_WB_Rie1_dCD-dGL	OR806652.1
	43	25391_2387_SA_2023_Ita	PP050516.1	44	24685.1_2365_SA_2023_Ita	PP050513.1	45	24688_2368_SA_2023_Ita	PP050514.1	46	8549_2232_GE_2022_Ita	PP025335.1	47	44172_2683_NU_2023_Ita	PP050510.1	48	44173_2687_NU_2023_Ita	PP050511.1
	49	47169.11_1494_GE_2022_Ita	PP025333.1	50	44168_2679_NU_2023_Ita	PP050509.1	51	8549_2235_GE_2022_Ita	PP025337.1	52	ASFV_Lipezk-2016	PX488473.1	53	ASFV_Penza-2019b	PX488475.1	54	ASFV_swine_Nig_Ogun_IGH_OGOAPIG003_Illumina_2021	PX462761.1
	55	ASFV_swine_Nig_Ogun_IGH_OGOAPIG093_Illumina_2021	PX462764.1	56	24684_2361_SA_2023_Ita	PP050512.1	57	8549_2233_SV_2022_Ita	PP025336.1	58	24689_2369_SA_2023_Ita	PP050515.1	59	43933_2720_PV_2023_Ita	PP050543.1	60	2077_1448_GE_2022_Ita	PP025332.1
	61	ASFV_Tambov-2021	PX488476.1	62	ASFV_swine_Nig_Ogun_IGH_OGOAPIG050_Illumina_2021	PX462763.1	63	8549_2238_GE_2022_Ita	PP025338.1	64	ASFV_Penza-2019a	PX488474.1	65	50665.15_2154_GE_2022_Ita	PP025334.1	66	50665.13_2175_RM_2022_Ita	PP050539.1
	67	ASFV_swine_Nig_Ogun_IGH_OGOAPIG048_Illumina_2021	PX462762.1	68	34606_2109_RM_2022_Ita	PP050526.1	69	34607_2110_RM_2022_Ita	PP050527.1	70	ASFV_swine_Nig_Ogun_IGH_OGOAPIG005_Illumina_2021	PX462760.1	71	38798.4_2654_PV_2023_Ita	PP050540.1	72	DR_86	PQ220159.1
	73	34611_2114_RM_2022_Ita	PP050528.1	74	34619_2122_RM_2022_Ita	PP050529.1	75	ASFV_swine_Nig_Ogun_IGH_OGOAPIG005_Illumina_2021	PX462758.1	76	38798.6_2658_PV_2023_Ita	PP050541.1	77	35950_2674_RM_2023_Ita	PP050536.1	78	35950_2675_RM_2023_Ita	PP050537.1
	79	35950_2676_RM_2023_Ita	PP050538.1	80	35950_2670_RM_2023_Ita	PP050533.1	81	ASFV_swine_Nig_Osun_IGH_OSAKLPIG012_Illumina_2021	PX462759.1	82	35950_2671_RM_2023_Ita	PP050534.1	83	35950_2667_RM_2023_Ita	PP050531.1	84	35950_2665_RM_2023_Ita	PP050530.1
	85	IND_AR_SD-61_2020	OL692744.1	86	35950_2669_RM_2023_Ita	PP050532.1	87	ASFV2020-013-B	MW791753.1	88	21826_2300_RM_2023_Ita	PP050525.1	89	ASFV2019-003-B	MW791760.1	90	35950_2672_RM_2023_Ita	PP050535.1
	91	ASFV2020-008-B	MW791752.1	92	ASFV2020-015-B	MW791755.1	93	ASFV2020-019-B	MW791757.1	94	ASFV2020-021-B	MW791759.1	95	ASFV2020-003-B	MW791761.1	96	ASFV2020-014-B	MW791754.1
	97	ASFV2020-020-B	MW791758.1	98	ASFV2020-018-B	MW791756.1	99	DR_84	PQ220158.1	100	IND_AS_SD-02_2020	OL692743.1	101	IND_MZ_324_2020	PV023909.1	102	Lv17_WB_Rie1-dCDdUK	PQ284531.1
	103	Lv17_WB_Rie1_d110-11L	OR872427.1	104	DG_167_20_2	OR660697.1	105	ASFV_HKWB2022TP-00522	PV400255.1	106	SY18deltaB125R	PP353636.1	107	ASFV_HKWB2021SSW-12112	PV400254.1	108	7540_22	OR660699.1
	109	DG_6511_21	OR660695.1	110	DG_6314_19	OR660696.1	111	Lv17_WB_Rie1-dCD	PQ284530.1	112	DG_6759_19	OR660698.1	113	ASFV_HKWB2022S-10414	PV400256.1	114	SG_NParks_A-MAM-2023-02-00021	OR135685.1
	115	Pol17_31177_O81	MT847622.1	116	CN_GD_2022	OR290104.2	117	Pol17_55892_C754	MT847620.1	118	Pol19_53050_C1959_19	MT847623.2	119	Pol18_28298_O111	MT847621.1	120	CN_2019_InnerMongolia-AES01	MK940252.1
	121	GZ201801_2	ON263123.1	122	ASFV-wbShX01	MW033528.1	123	ASFV_LT14_1490	MK628478.1	124	China_LN_2018_1	OP856591.1	125	China_LN_2018_2	OR958825.1	126	ASFV-wbBS01	MK645909.1
	127	China_2018_AnhuiXCGQ	MK128995.1	128	IND_MZ_314_2021	PV023910.1	129	Mon_Dom	OR271566.1	130	Odintsovo_02_14	KP843857.1	131	TH1_22_CR	PP915735.1	132	ASFV_Korea_Pig_Cheorwon2_2023	PQ185530.1
	133	ASF-MNG19	OP909713.1	134	ASF-MNG19	OP467597.1	135	ASFV_Korea_pig_Yeoncheon1_2019_genotype_II	MW049116.2	136	ASFV_Korea_pig_PaJu1_2019	MT748042.2	137	Mon_WB	OR271565.1	138	K1-1_Liver_Kupang_Indonesia_2023	OR604566.1
	139	China_GD_2019	MW361944.1	140	VNUA-ASFV-05L1_HaNam_VN_2020	MW465755.1	141	ASFV_Korea_Pig_Pocheon2_2023	PQ185531.1	142	TAN_01_2011	OQ434234.1	143	Nigeria-RV502	OP672342.1	144	Ghana2021_19	PQ433374.1
	145	Ghana2022-35	OP479889.1	146	Ghana2021_17	PQ433373.1	147	Ghana2022-34	OP718533.1	148	Ghana2022_62	OP718535.1	149	Ghana2022_40	OP718534.1	150	MAL_04_2011	OP781310.1
	151	MOZ_01_2005	OP781313.1	152	TAN_17_Kibaha	ON409979.1	153	ZIM_2015	OP781311.1	154	RSA_08_2019	OP781312.1	155	MAU_01_2007	OP781308.1	156	MAD_01_1998	OP781309.1
	157	ASFV_RWA_Rwamagana_2021	PQ375363.1	158	25791_2390_RC_2023_Ita	PP182141.1	159	55135_2737_RC_2023_Ita	PQ367234.1	160	26254_2321_RC_2023_Ita	PP182136.1	161	23249_2337_RC_2023_Ita	PP050519.1	162	23809_2342_RC_2023_Ita	PP050523.1
	163	25787_2389_RC_2023_Ita	PP050524.1	164	55135_2735_RC_2023_Ita	PQ367236.1	165	55135_2743_RC_2023_Ita	PQ367238.1	166	55135_2732_RC_2023_Ita	PQ367239.1	167	55135_2740_RC_2023_Ita	PQ367241.1	168	23251_2316_RC_2023_Ita	PP050520.1
	169	23260_2325_RC_2023_Ita	PP050521.1	170	55135_2738_RC_2023_Ita	PQ367240.1	171	23287_2331_RC_2023_Ita	PP182139.1	172	22489.4_2312_RC_2023_Ita	PP050518.1	173	23259_2323_RC_2023_Ita	PP182137.1	174	23317_2333_RC_2023_Ita	PP182140.1
	175	23324_2335_RC_2023_Ita	PP050522.1	176	55135_2741_RC_2023_Ita	PQ367242.1	177	23276_2329_RC_2023_Ita	PP182138.1	178	TAN_20_Morogoro	ON409983.1	179	55135_2736_RC_2023_Ita	PQ367237.1	180	55135_2734_RC_2023_Ita	PQ367235.1
	181	21896.3_2307_RC_2023_Ita	PP050517.1	182	55135_2742_RC_2023_Ita	PQ367243.1	183	MAL_19_Karonga	MW856068.1	184	PPA989_1a	OL845883.1	185	PPA989_5a	OL845884.1	186	PPA989_10a	OL845885.1
	187	Nigeria-DDS922	PV842500.1	188	SP25WB2611	PZ023911.1	189	YNFN202103	ON400500.1	190	ASFV_TAN_17_Mbozi_1	PV740684.1	191	TAN_17_Mbagala	ON409982.1	192	ASFV_TAN_17_Mbozi_2	PV740683.1
	193	Lv17_WB_Rie1-d24	OR806651.1	194	HK/DP/2023/LFS-14508-46	PX448604.1	195	HK/DP/2023/ST-14219-23/1	PX277558.1	196	HK/DP/2023/ST-14651-3	PX448605.1	197	HK/DP/2023/ST-14735-2	PX448606.1	198	HK/DP/2023/LFS-12807-34	PX277557.1
	199	HK/DP/2023/LFS-13422-8	PX448603.1	200	HK/DP/2024/ST-00009-13	PX448607.1	201	HK/DP/2024/ST-00566-2	PX448608.1	202	HK/DP/2024/ST-00662-2	PX277560.1	203	SG/NParks/A-MAM-2023-02-00021	OR135685.1	204	ASFV/SL/22/2024	PV423386.1
Gray-shaded strains were used for primer and probe design (Table 2).

## Sheet: Table S2
Supplementary Table S2. Primer sets for tiled PCR amplification of the ASFV whole genome.
Fragment No.	Forward sequence	Reverse sequence
1	CATCTTATTGGCAGGAGGCCC	ACCCAAAGCCCTGGAATCCTTA
2	GGAGGATTATCCGTTGAACGAAGAT	GCATCCTCCCAAGAGTGAGC
3	ATAAACAGGATTGAGTCTTGGAATCACG	CATAGTCCCGCCATTGTTTTACACA
4	TCGAGATTTTATTATTTGGATGCATCATCA	GGACTGATGAAAGCCGTGAA
5	TCCACGCGGTACTTGGCTCC	AGGCCTCGTTGGTGGAAAGGA
6	AGGGCTGATGCAAATCTCTTTTTCA	TCTCCGATTTTCGCATGCCAAA
7	AGTTTGCAAAGAGCCTAAAGATAGACT	AGCGTGGAACTGTAGATGACGA
8	GTTCCCCGTAAAACCGTTAAAAAACTG	CGTCCTAACC ACTGTTTCGCAAC
9	GCATGTAGAGAGGTTTTGGTAGTCA	GGAATGCATGGACGAAGAAGCA
10	CTCGCACCACGAAGTGATTCTTTAA	GGAGGTGCCTTCGAAAATAGCT
11	CAGACATTGGCAGTGATGGCTA	GAAATGCCGGGCCTTCTACAAA
12	GCTACTCCCCCAAATATCACATATAATTGT	TTTTTCGTGTTGCTGTTCGGGA
13	CCGTAACAATTTCTACGAAGTGG TTC	ATCTGAAGCTTTGTAATGCTGCG
14	GTCGACTTCACAGGAACAACGG	ACCCGCTTTACACAAAACACGT
15	TGGAATTTCCTGACGTGGCAAA	GCAACCGCTATTCCAAACAGGA
16	CAGGTTTATCCTGACCAAACTCAAC	GGCACGATCCCCTTTCATACATATT
17	CCCGTATGCGGGCGTACTTT	TGGCCTCTTCTTTCCCCCGA
18	GGCCGCAACATTTGTGTCAAAG	GCTCGCGAACAAATTACTCCCA
19	GAATGGCAGCGATGATCTCAGG	TGCAGGGCAAGGGTATACTGAA
20	TGGCGTCGTTTAACAGCTTGAT	GCTGGATGGCAAATCGGTTGTA
21	TTGTATCCCGGTGTACTTGAATTTG	GCAGACAAATAAACCCAAAAAGGC
22	GGCAGCAGGATCTTAAAACCGG	TGCATAATGCCCAGCTTTTCGT
23	GCTGTTTAAGCGTTTCAAGCTGA	CTCCGCGGGGAACATTGTTTTA
24	CCCTGGGAGGAGTCATCATGAA	GGTCATTGACTTTGGAAGCGCT
25	CATGGGCATTATCCCTTTTCATTTGA	TGCTTTGTATGGCATCGTATACCG
26	GCCCCCTAGCGTCACCGAAT	CCAAGCCTGCTGCGAAGCTC
27	GACGCAATTTCGGCTGTTTTTAAAA	GACTTGGTCTCCGGCTCAAAAG
28	GTTGGGGTGTTGGAGCGAATAA	TTCTGCTTACGGACGATGCAAC
29	TAGTTGTGAAGCGTTCTCGGGT	GAGCACATGTTACTCGCCACTC
30	GGACTTCTTATGCTCAGATGGGC	ACTGCTGCAGGCGTTAAACATT

## Sheet: Table S3
Supplementary Table S3. Ct values obtained from tenfold serial dilutions of genotype I- and II standard plasmids.
Genotype I				Genotype II
Standard DNA copies	Ct value	mean ± 2SD		Standard DNA copies	Ct value	mean ± 2SD
106	20.45	20.5 ± 0.1		106	20.96	21.0 ± 0.1
	20.54				21
	20.47				20.9
105	24.1	24.0 ± 0.2		105	24.69	24.6 ± 0.2
	24.08				24.65
	23.9				24.46
104	27.45	27.4 ± 0.2		104	28.29	28.2 ± 0.3
	27.28				28.01
	27.49				28.21
103	30.63	30.7 ± 0.2		103	31.46	31.6 ± 0.2
	30.73				31.59
	30.8				31.65
102	33.98	34.0 ± 0.2		102	34.32	34.8 ± 1.1
	34.15				35.38
	33.96				34.57
101	36.98	37.1 ± 0.5		101	37.36	38.4 ± 1.9
	37.41				38.69
	36.97				39.19
100	ND	--		100	ND	--
	ND				ND
	ND				40.22
*ND; not detected

## Sheet: Table S4
Supplementary Table S4. ΔCt values between genotype I- and genotype II-specific targets using a synthetic recombinant control.
	ΔCt (Ct Genotype II - Ct Genotype I )
Standard DNA* copies	Replicate	Experiment 1	Experiment 2	Experiment 3
106	1	0.52	0.45	0.48
	2	0.68	0.56	0.63
	3	0.61	0.67	0.64
105	1	0.51	0.83	0.75
	2	0.51	0.8	0.72
	3	0.52	0.8	0.65
104	1	0.64	0.79	0.81
	2	0.59	0.73	0.8
	3	0.66	0.88	0.59
103	1	0.64	0.69	0.82
	2	0.68	0.93	0.91
	3	0.52	0.59	0.94
102	1	0.83	0.98	0.52
	2	0.68	0.8	0.96
	3	0.7	0.83	1.02
101	1	0.85	0.73	1.06
	2	1.84	0.98	0.85
	3	0.68	0.85	0.42
Mean ΔCt				0.742963
SD				0.217981
Mean ± 3SD				0.74 ± 0.66
* A synthetic CP2475L fragment containing both the genotype I- and genotype II-specific target regions. The fragment corresponded to nucleotides 112,580–115,896 of VNUA/rASFV/PT2/2023 (GenBank accession no. PP810980).

## Sheet: Table S5
Supplementary Table S5. Whole-genome sequence identity between 2023 and 2025 recombinant strains from Vietnam.
	1	2	3	4	5	6	7	8	9	10	11	12	13
1. VN/TQ/97/2025	100
2. VN/LS/100/2025	99.992	100
3. VN/NA/117/2025	99.991	99.99	100
4. VN/NA/118/2025	99.99	99.991	99.999	100
5. VN/LS/08/2025	99.992	99.996	99.991	99.992	100
6. VN/PT/20/2025	99.962	99.963	99.962	99.963	99.962	100
7. VN/PT/31/2025	99.994	99.996	99.992	99.991	99.996	99.962	100
8. VN/BN/124/2025	99.991	99.996	99.989	99.99	99.995	99.962	99.995	100
9. VN/PT/21/2025	99.947	99.947	99.949	99.948	99.949	99.918	99.949	99.946	100
10. VN/LS/102/2025	99.991	99.993	99.994	99.995	99.993	99.965	99.992	99.992	99.95	100
11. VNUA/rASFV/BG2/2023	99.98	99.981	99.979	99.981	99.981	99.961	99.98	99.979	99.936	99.982	100
12. VNUA/rASFV/PT2/2023	99.992	99.993	99.992	99.993	99.993	99.965	99.992	99.992	99.948	99.995	99.984	100
13. VNUA/rASFV/VP1/2023	99.985	99.983	99.984	99.983	99.983	99.955	99.985	99.982	99.941	99.985	99.983	99.986	100
1–10; Recombinant viruses identified in this study, 11–13; Recombinant strains isolated in in Vietnam in 2023.

## Sheet: Table S6
Supplementary Table S6. Mutations identified in the genomes of 10 ASFV samples classified as genotype I/II recombinant by the duplex qPCR assay.
		Reference strain	Recombinant vietnamese strain in 2025
Positions	Genes	VNUA/rASFV/PT2/2023*	VN/TQ/97/2025	VN/LS/100/2025	VN/NA/117/2025	VN/NA/118/2025	VN/LS/08/2025	VN/PT/20/2025	VN/PT/31/2025	VN/BN/124/2025	VN/PT/21/2025	VN/LS/102/2025	Amino acid substitutions
~3131	KP86R, KP93L, MGF_360-1L, 360-2L						deletion						-
342	KP86R	G									A		V12M
344	KP86R	G									C		-
369	KP86R	G									A		V21I
383	KP86R	C									G		H25Q
388	KP86R	T									C		F27S
1150	MGF_360-1L	A			T	T							-
6150	MGF_110-1L	C		T	T	T	T		T	T	T	T	E169K
7257	MGF_110-4L	C						A					R116M
7260	MGF_110-4L	C						A					G115L
7261	MGF_110-4L	C						A
21033	non-coding	A						G					-
24653	MGF_505-1R	C									T		T418M
26829	MGF_360-13L	C						deletion					A frameshift mutation resulted in a truncated protein.
28836	MGF_505-2R	G										A	D17N
31964	MGF_505-4R	C	T										A167V
32305	MGF_505-4R	C										T	Q281*(Stop)
32816	MGF_505-4R	T			C	C							L451S
36251~37459	MGF_505-7R, 505-8R										deletion		MGF_505-7R, MGF_505-8R; Truncated CDS
36253~37459	MGF_505-7R, 505-8R						deletion						MGF_505-7R; Extended CDS MGF_505-8R; Truncated CDS
36258~37459	MGF_505-7R/505-8R							deletion					In-frame MGF505-7R/8R fusion (stop/start codon loss)
36283	MGF_505-7R	A			C	C						C	D526A
37003	MGF_505-8R	C		T					T	T			-
43655	A240L	G									A		A103V
46264	A238L	T			deletion								A frameshift mutation resulted in a truncated protein.
47278	A859L	C									T		-
47281	A859L	C									T		-
47284	A859L	C									T		-
47302	A859L	G									A		-
47305	A859L	C									T		-
47509	A859L	G									A		-
47629	A859L	G									A		-
47650	A859L	C									T		-
47665	A859L	G									A		-
47686	A859L	A									G		-
47701	A859L	G									A		-
47704	A859L	A									T		-
47773	A859L	T									C		-
47815	A859L	C									T		-
47833	A859L	A									G		-
47842	A859L	A									G		-
47860	A859L	G									A		-
47971	A859L	A									T		-
48004	A859L	C									T		-
48152	A859L	T									G		E427A
48167	A859L	C									T		R422K
48190	A859L	G									A		-
48284	A859L	C									T		R383K
48287	A859L	T									G		N382T
48301	A859L	A									G		-
48310	A859L	G									A		-
48325	A859L	T									C		-
48328	A859L	T									C		-
48490	A859L	A									G		-
48517	A859L	A									G		-
48850	A859L	G									T		-
48877	A859L	T									C		-
48931	A859L	C									T		-
48994-48996	A859L	TTC									deletion		Deletion of G146
49105	A859L	A									G		-
49107	A859L	T									C		T109A
49228	A859L	G									A		-
49234	A859L	C									T		-
49339	A859L	G									A		-
49529	A179L	G									A		-
49616	A179L	G									A		-
49664	A179L	G									A		-
49784	A179L	G									A		-
49919	A179L	A									T		-
50046	non-coding	T									C		-
50051	non-coding	T									C		-
50060	non-coding	G									A		-
50135	non-coding	G									A		-
50164-50165	non-coding										T insertion		-
50391	A137R	C									T		-
50513	A137R	C									T		T100I
50520	A137R	C									T		-
50919	F317L	G									A		-
51015	F317L	G									A		-
51018	F317L	G									A		-
51030	F317L	A									G		-
51321	F317L	A									G		-
51336	F317L	G									A		-
51372	F317L	G									A		-
51417	F317L	G									A		-
51488	F317L	C									T		G43S
51789	F334L	T									C		-
51798	F334L	A									G		-
51855	F334L	C									T		-
51915	F334L	G									A		-
51993	F334L	C									T		-
52029	F334L	C									T		-
52035	F334L	G									A		-
52041	F334L	A									G		-
52164	F334L	C									T		-
52871	F778R	T					C						S70P
52951	F778R	G			C	C							K96N
56821	F1055L	C			T	T							E622K
64614	non-coding	G						A					-
72320	M1249L	C									T		A931T
73363	M1249L	G								A			A583V
77400	non-coding	T	C	C	C	C	C	C	C	C	C	C	-
77756	non-coding	A						G					-
80637	C257L	C									T		-
81851	non-coding	C								T			-
84620	non-coding	C									T		-
84633	non-coding	C									T		-
84634	non-coding	C									T		-
84638	non-coding	C									T		-
84639	non-coding	C									T		-
84900	non-coding	G								A			-
85552	non-coding	C		T									-
87708	non-coding	G	T	T	T	T	T	T	T	T	T	T	-
89712	non-coding	C						T					-
94375	B475L	A						G					S244P
97369	B602L	C	A										M316T
97370	B602L	A	G
97381	B602L	A	G										-
97386	B602L	T	C										N311D
97668	B602L	C	A		A				A		A		G217C
97669	B602L	T	A		A				A		A		-
99952	B646L	G			A	A							-
103240	B407L	C		T			T		T	T			S106N
104671	B263R	G		A			A		A	A			V172I
108148	G1340L	G		A									P343S
111083	G1211R	C	T										-
112560	G1211R	C								T			L1116F
118748	non-coding	T					C						-
128161	NP1450L	A						G					F436L
129125	NP1450L	A						G					-
129149	NP1450L	A						G					-
129170	NP1450L	G						A					-
129341	NP1450L	C						T					-
129407	NP1450L	G						A					-
129528-129529	non-coding							T insertion					-
129542	non-coding	T						C					-
129546	non-coding	A						G					-
129568	non-coding	T						C					-
129741	non-coding	C						G					-
129767	non-coding	G						A					-
129771	non-coding	A						G					-
129828	non-coding	C						T					-
130059	non-coding	C						T					-
130065	non-coding	C						T					-
130107	non-coding	G						A					-
130203	non-coding	G						A					-
130289	non-coding	C						T					-
130313	non-coding	A						T					-
130314	non-coding	G						A					-
130353	non-coding	G						A					-
130562	non-coding	C						T					-
130683	non-coding	T						C					-
131006	NP868R	C							T				A45V
136719	D1133L	G						A					-
140519	D205R	A			G	G							K30R
141141	D345L	G						A					-
141154	D345L	G						A					T320M
141165	D345L	A						G					-
141511	D345L	G									A		T201M
141870	D345L	G									A		-
141925	D345L	G									A		A63V
142433	S183L	C										T	-
144177	non-coding	A	G	G	G	G	G	G	G	G	G	G	-
144330	non-coding	G			A	A					A	A	-
146792	non-coding	T							C				-
147101	non-coding	T									C		-
151720	non-coding	A								G			-
154537	Q706L	C		T									R188H
154555	Q706L	T					A						N182I
165537	non-coding	C						T					-
168732	non-coding	T						A					-
169827	non-coding	C	T	T			T		T	T			-
170167	I215L	G	A	A			A		A	A			L111F
172279	non-coding	A						G					-
175126	non-coding	A						G					-
180777	non-coding	C						G					-
181827	MGF_360-19R	C						T					-
183592	MGF_360-21R	C						T					-
183611	MGF_360-21R	T						C					-
183619	MGF_360-21R	C						G					N192K
183658	MGF_360-21R	G						T					R205S
183677	MGF_360-21R	C						T					L212F
183679	MGF_360-21R	T						A					-
183689	MGF_360-21R	C						G					L216V
183692	MGF_360-21R	T						G					S217A
183696	MGF_360-21R	T						A					F218Y
183703	MGF_360-21R	T						C					-
183704	MGF_360-21R	T						G					L221V
183706	MGF_360-21R	G						C
183708	MGF_360-21R	C						T					S222F
183722	MGF_360-21R	G						A					V227I
183724	MGF_360-21R	A						T					-
183731	MGF_360-21R	T						A					L230K
183732	MGF_360-21R	T						A
183742	MGF_360-21R	G						A					-
183743	MGF_360-21R	G						A					D234N
184198	non-coding	T	C	C	C	C	C	C	C	C	C	C	-
Nucleotide positions are based on the reference strain* (VNUA/rASFV/PT2/2023, GenBank # PP810980).
CDS; coding sequence

## Sheet: Table S7
Supplementary Table S7. Limits of detection (LOD) of genotype-discriminatory qPCR assays for ASFV.
Author	Gene	Target	LOD*
Li et al.［35］	E296R	Genotype Ⅰ	10
	E296R	Genotype II	10
Gao et al.［36］	B646L	Genotype Ⅰ, II	214
	E183L	Genotype Ⅰ	62600
Cao et al.［37］	B646L	Genotype Ⅰ	10
	B646L	Genotype II	10
Qian et al.［38］	B646L	Genotype Ⅰ, II	399.647
	F1055L	Genotype Ⅰ	374.409
	E183L	Genotype II	355.083
Hu et al.［16］	MGF110-1L	Genotype Ⅰ, Recombinant (I + II)	1.18
	O61R	Genotype Ⅱ, Recombinant (I + II)	11.8
Ding et al.［17］	B646L	Genotype Ⅰ, II, Recombinant (I + II)	10
	MGF360-14L	Genotype Ⅱ, Recombinant (I + II)	10
	X64R	Genotype Ⅰ, Recombinant (I + II)	10
This study	CP2475L	Genotype Ⅰ, II, Recombinant (I + II)	10
*; copies per reaction
